# Supplementary material for: Interaction effects of significant risk factors on low bone mineral density in ankylosing spondylitis
Source: PeerJ. 2023 Nov 22;11:e16448. doi: 10.7717/peerj.16448 (PMC10676083; doi:10.7717/peerj.16448)
Supplement: Supplemental Information 8 [file peerj-11-16448-s008.zip]

Archive with 2 entries (2 files):
- Case Report Form( original).pdf
- Case Report Form(English translation).docx
